# Supplementary material for: Barriers and Facilitators to the Use of Large Language Model-Based Conversational Agents in Mental Healthcare: A Systematic Review
Source: Healthcare (Basel). 2026 May 7;14(10):1267. doi: 10.3390/healthcare14101267 (PMC13206696; doi:10.3390/healthcare14101267)
Supplement: Supplementary file 1 [file healthcare-14-01267-s001.zip]

Archive with 1 entries (1 files):
- healthcare-4200591-supplementary.pdf
